# Supplementary material for: Functional Domains of ZFP809 Essential for Nuclear Localization and Gene Silencing
Source: PLoS One. 2015 Sep 29;10(9):e0139274. doi: 10.1371/journal.pone.0139274 (PMC4587795; doi:10.1371/journal.pone.0139274)
Supplement: S1 Table — (XLSX) [file pone.0139274.s006.xlsx]

## Sheet: Sheet1
	Constructs	Primer name				Primer sequence
		sense				5´ GAAAAACACGATGATAATATTTAAATACGCGTC 3´
		antisense				5´ TGATTGTTCCAGACGCGTATTTAAATATTATCAT 3´
	Zfp809	sense		F_NotI+g-ZFP809		5' ATAAGAATGCGGCCGCGatggggttggtgtcctt 3'
		antisense		R_ZFP809-BamHI		5' CGCGGATCCTCAGCTATCCCCATACTG 3'
	Zfp809(⊿ZF)	sense		F_NotI+g-ZFP809		5' ATAAGAATGCGGCCGCGatggggttggtgtcctt 3'
		antisense		R_Z2(△ZNF)-BamHI		5' CGCGGATCCTCAGAGATTCCCATCATTGTATG 3'
	Zfp809(ZF1)	Sense		F_NotI+g-ZFP809		5' ATAAGAATGCGGCCGCGatggggttggtgtcctt 3'
		antisense		R_BamHI-ZNF1		5' CGCGGATCCtcagggcttgtacacattatgagttc 3'
	Zfp809(ZF2)	Sense		F_NotI+g-ZFP809		5' ATAAGAATGCGGCCGCGatggggttggtgtcctt 3'
		antisense		R_BamHI-ZNF2		5' CGCGGATCCtcagatcctcttcctctgtctgtg 3'
	Zfp809(ZF3)	Sense		F_NotI+g-ZFP809		5' ATAAGAATGCGGCCGCGatggggttggtgtcctt 3'
		antisense		R_BamHI-ZNF3		5' CGCGGATCCtcaaggcttctcacctgaatgg 3'
	Zfp809(ZF4)	Sense		F_NotI+g-ZFP809		5' ATAAGAATGCGGCCGCGatggggttggtgtcctt 3'
		antisense		R_BamHI-ZNF4		5' CGCGGATCCtcaggtttttcacccaggtgag 3'
	Zfp809(ZF5)	sense		F_Notg-ZFP809		5' ATAAGAATGCGGCCGCGatggggttggtgtcctt 3'
		antisense		R_BamHI-ZNF5		5' CGCGGATCCtcatggtttctcgcccgtatg 3'
	Zfp809(ZF6)	sense		F_NotI+g-ZFP809		5' ATAAGAATGCGGCCGCGatggggttggtgtcctt 3'
		antisense		R_BamHI-ZNF6		5' CGCGGATCCtcaaggattctcagatgaatgagca 3'
	Zfp809(⊿SD)	sense		F_NotI+g-ZFP809		5' ATAAGAATGCGGCCGCGatggggttggtgtcctt 3'
		antisense		2R_Z2(△SD)-BamHI		5' CGCGGATCCTCAGTGTCTTTTCTGATGTGCT 3'
	Zfp809(⊿KRAB)	sense		F_⊿KRAB		5' ACAAGCTTGCGGCCGCGatggggttggacccct 3'
		antisense		R_⊿KRAB		5' acttaggtttggcaatgcaggggtccaacccca 3'
	Zfp809(E13/14A-W15A)	sense		F_E13/14A-W15A		5' tgGCGGCGGCGcaggacctggacgctgct 3'
				R_E13/14A-W15A		5' CTGCGCCGCCGCCAAGGTGAAGTCCACGGC 3'
	Flag		sense		F_EcoRI-Kozak-Flag		5' CCGGAATTCGCCACCATGGACTACAAAGACCATGACGG 3'
			antisense		R_BamHI-Flag		5' CGCGGATCCGCGAAGCTTGTCATCGTCATCC 3'
	Flag_Zfp809		sense		F_EcoRI-Kozak-Flag		5'CCGGAATTCGCCACCATGGACTACAAAGACCATGACGG 3'
			antisense		R_ZFP809iso2-BamHI		5' CGCGGATCCTCAGCTATCCCCATACTG 3'
	Flag_Zfp809(⊿ZF)		sense		F_EcoRI-Kozak-Flag		5' CCGGAATTCGCCACCATGGACTACAAAGACCATGACGG 3'
			antisense		R_Z2(△ZNF)-BamHI		5' CGCGGATCCTCAGAGATTCCCATCATTGTATG 3'
	Flag_Zfp809(ZF1)		Sense		F_EcoRI-Kozak-Flag		5' CCGGAATTCGCCACCATGGACTACAAAGACCATGACGG 3'
			antisense		R_BamHI-ZNF1		5' CGCGGATCCtcagggcttgtacacattatgagttc 3'
	Flag_Zfp809(ZF2)		Sense		F_EcoRI-Kozak-Flag		5' CCGGAATTCGCCACCATGGACTACAAAGACCATGACGG 3'
			antisense		R_BamHI-ZNF2		5' CGCGGATCCtcagatcctcttcctctgtctgtg 3'
	Flag_Zfp809(ZF3)		Sense		F_EcoRI-Kozak-Flag		5' CCGGAATTCGCCACCATGGACTACAAAGACCATGACGG 3'
			antisense		R_BamHI-ZNF3		5' CGCGGATCCtcaaggcttctcacctgaatgg 3'
	Flag_Zfp809(ZF4)		Sense		F_EcoRI-Kozak-Flag		5' CCGGAATTCGCCACCATGGACTACAAAGACCATGACGG 3'
			antisense		R_BamHI-ZNF4		5' CGCGGATCCtcaggtttttcacccaggtgag 3'
	Flag_Zfp809(ZF5)		Sense		F_EcoRI-Kozak-Flag		5' CCGGAATTCGCCACCATGGACTACAAAGACCATGACGG 3'
			antisense		R_BamHI-ZNF5		5' CGCGGATCCtcatggtttctcgcccgtatg 3'
	Flag_Zfp809(ZF6)		Sense		F_EcoRI-Kozak-Flag		5' CCGGAATTCGCCACCATGGACTACAAAGACCATGACGG 3'
			antisense		R_BamHI-ZNF6		5' CGCGGATCCtcaaggattctcagatgaatgagca 3'
	Flag_Zfp809(⊿SD)		sense		F_EcoRI-Kozak-Flag		5' CCGGAATTCGCCACCATGGACTACAAAGACCATGACGG 3'
			antisense		R_Z2(△UD)-BamHI		5' CGCGGATCCTCAGTGTCTTTTCTGATGTGCT 3'
	Flag_Zfp809(⊿KRAB)		sense		F_EcoRI-Kozak-Flag		5' CCGGAATTCGCCACCATGGACTACAAAGACCATGACGG 3'
			antisense		R_ZFP809-BamHI		5' CGCGGATCCTCAGCTATCCCCATACTG 3'
	Flag_Zfp809(E13/14A-W15A)		sense		F_E13/14A-W15A		5' tgGCGGCGGCGcaggacctggacgctgct 3'
			antisense		R_E13/14A-W15A		5' CTGCGCCGCCGCCAAGGTGAAGTCCACGGC 3'

## Sheet: Sheet2
		S1 Table
		Constructs		Primer name	Primer sequence
		Zfp809 cording sequence	sense	F_ZFP809	5´ ACGCTCCCAGTCCCATCA 3´
			antisense	R_ZFP809	5´ TCAAAAGTACGTTACCCCTGTGTG 3´
		Mutagenesis (pLVSIN/IRES/ZsGreen)	sense	F_MluI	5´ GAAAAACACGATGATAATATTTAAATACGCGTC 3´
			antisense	R_MluI	5´ TGATTGTTCCAGACGCGTATTTAAATATTATCAT 3´
		Zfp809	sense	F_NotI+g-ZFP809	5' ATAAGAATGCGGCCGCGATGGGGTTGGTGTCCTT 3'
			antisense	R_ZFP809-BamHI	5' CGCGGATCCTCAGCTATCCCCATACTG 3'
		Zfp809(△ZF)	sense	F_NotI+g-ZFP809	5' ATAAGAATGCGGCCGCGATGGGGTTGGTGTCCTT 3'
			antisense	R_Z2(△ZNF)-BamHI	5' CGCGGATCCTCAGAGATTCCCATCATTGTATG 3'
		Zfp809(ZF1)	Sense	F_NotI+g-ZFP809	5' ATAAGAATGCGGCCGCGATGGGGTTGGTGTCCTT 3'
			antisense	R_BamHI-ZNF1	5' CGCGGATCCTCAGGGCTTGTACACATTATGAGTTC 3'
		Zfp809(ZF2)	Sense	F_NotI+g-ZFP809	5' ATAAGAATGCGGCCGCGATGGGGTTGGTGTCCTT 3'
			antisense	R_BamHI-ZNF2	5' CGCGGATCCTCAGATCCTCTTCCTCTGTCTGTG 3'
		Zfp809(ZF3)	Sense	F_NotI+g-ZFP809	5' ATAAGAATGCGGCCGCGATGGGGTTGGTGTCCTT 3'
			antisense	R_BamHI-ZNF3	5' CGCGGATCCTCAAGGCTTCTCACCTGAATGG 3'
		Zfp809(ZF4)	Sense	F_NotI+g-ZFP809	5' ATAAGAATGCGGCCGCGATGGGGTTGGTGTCCTT 3'
			antisense	R_BamHI-ZNF4	5' CGCGGATCCTCAGGTTTTTCACCCAGGTGAG 3'
		Zfp809(ZF5)	sense	F_Notg-ZFP809	5' ATAAGAATGCGGCCGCGATGGGGTTGGTGTCCTT 3'
			antisense	R_BamHI-ZNF5	5' CGCGGATCCTCATGGTTTCTCGCCCGTATG 3'
		Zfp809(ZF6)	sense	F_NotI+g-ZFP809	5' ATAAGAATGCGGCCGCGATGGGGTTGGTGTCCTT3'
			antisense	R_BamHI-ZNF6	5' CGCGGATCCTCAAGGATTCTCAGATGAATGAGCA 3'
		Zfp809(△SD)	sense	F_NotI+g-ZFP809	5' ATAAGAATGCGGCCGCGATGGGGTTGGTGTCCTT 3'
			antisense	2R_Z2(△SD)-BamHI	5' CGCGGATCCTCAGTGTCTTTTCTGATGTGCT 3'
		Zfp809(△KRAB)	sense	F_△KRAB	5' ACAAGCTTGCGGCCGCGATGGGGTTGGACCCCT 3'
			antisense	R_△KRAB	5' ACTTAGGTTTGGCAATGCAGGGGTCCAACCCCA 3'
		Zfp809(E13/14A-W15A)	sense	F_E13/14A-W15A	5' TGGCGGCGGCGCAGGACCTGGACGCTGCT 3'
				R_E13/14A-W15A	5' CTGCGCCGCCGCCAAGGTGAAGTCCACGGC 3'
		Flag	sense	F_EcoRI-Kozak-Flag	5' CCGGAATTCGCCACCATGGACTACAAAGACCATGACGG 3'
			antisense	R_BamHI-Flag	5' CGCGGATCCGCGAAGCTTGTCATCGTCATCC 3'
		Flag_Zfp809	sense	F_EcoRI-Kozak-Flag	5'CCGGAATTCGCCACCATGGACTACAAAGACCATGACGG 3'
			antisense	R_ZFP809-BamHI	5' CGCGGATCCTCAGCTATCCCCATACTG 3'
		Flag_Zfp809(△ZF)	sense	F_EcoRI-Kozak-Flag	5' CCGGAATTCGCCACCATGGACTACAAAGACCATGACGG 3'
			antisense	R_Z2(△ZNF)-BamHI	5' CGCGGATCCTCAGAGATTCCCATCATTGTATG 3'
		Flag_Zfp809(ZF1)	Sense	F_EcoRI-Kozak-Flag	5' CCGGAATTCGCCACCATGGACTACAAAGACCATGACGG 3'
			antisense	R_BamHI-ZNF1	5' CGCGGATCCTCAGGGCTTGTACACATTATGAGTTC 3'
		Flag_Zfp809(ZF2)	Sense	F_EcoRI-Kozak-Flag	5' CCGGAATTCGCCACCATGGACTACAAAGACCATGACGG 3'
		a	antisense	R_BamHI-ZNF2	5' CGCGGATCCTCAGATCCTCTTCCTCTGTCTGTG 3'
		Flag_Zfp809(ZF3)	Sense	F_EcoRI-Kozak-Flag	5' CCGGAATTCGCCACCATGGACTACAAAGACCATGACGG 3'
			antisense	R_BamHI-ZNF3	5' CGCGGATCCTCAAGGCTTCTCACCTGAATGG 3'
		Flag_Zfp809(ZF4)	Sense	F_EcoRI-Kozak-Flag	5' CCGGAATTCGCCACCATGGACTACAAAGACCATGACGG 3'
			antisense	R_BamHI-ZNF4	5' CGCGGATCCTCAGGTTTTTCACCCAGGTGAG 3'
		Flag_Zfp809(ZF5)	Sense	F_EcoRI-Kozak-Flag	5' CCGGAATTCGCCACCATGGACTACAAAGACCATGACGG 3'
			antisense	R_BamHI-ZNF5	5' CGCGGATCCTCATGGTTTCTCGCCCGTATG 3'
		Flag_Zfp809(ZF6)	Sense	F_EcoRI-Kozak-Flag	5' CCGGAATTCGCCACCATGGACTACAAAGACCATGACGG 3'
			antisense	R_BamHI-ZNF6	5' CGCGGATCCTCAAGGATTCTCAGATGAATGAGCA 3'
		Flag_Zfp809(△SD)	sense	F_EcoRI-Kozak-Flag	5' CCGGAATTCGCCACCATGGACTACAAAGACCATGACGG 3'
			antisense	R_Z2(△UD)-BamHI	5' CGCGGATCCTCAGTGTCTTTTCTGATGTGCT 3'
		Flag_Zfp809(△KRAB)	sense	F_EcoRI-Kozak-Flag	5' CCGGAATTCGCCACCATGGACTACAAAGACCATGACGG 3'
			antisense	R_ZFP809-BamHI	5' CGCGGATCCTCAGCTATCCCCATACTG 3'
		Flag_Zfp809(E13/14A-W15A)	sense	F_E13/14A-W15A	5' TGGCGGCGGCGCAGGACCTGGACGCTGCT 3'
			antisense	R_E13/14A-W15A	5' CTGCGCCGCCGCCAAGGTGAAGTCCACGGC 3'
		Mutagenesis (pLKO.1)	sense	F_AgeI	5´ ACACCGGTACACTCGAGCACTTTTTG 3´
			antisense	R_AgeI	5´ CGAGTGTACCGGTGTTTCGTCCTTTC 3´
		shRNA for NC	sense	F_shRNA_NC	5´ CCGCGCCTAAGGTTAAGTCGCCCTCCTCGAGGAGGGCGACTTAACCTTAGGCTTTTTG 3´
			antisense	R_shRNA_NC	5´ AATTCAAAAAGCCTAAGGTTAAGTCGCCCTCCTCGAGGAGGGCGACTTAACCTTAGGC 3´
		shRNA for KAP1	sense	F_shRNA_KAP1	5´ CCGCGCAATTCAACAAGTTAACTGACTCGAGTCAGTTAACTTGTTGAATTGCTTTTTG 3´
			antisense	R_shRNA_KAP1	5´ AATTCAAAAAGCAATTCAACAAGTTAACTGACTCGAGTCAGTTAACTTGTTGAATTGC 3´
